# Supplementary material for: Overexpression of GbF3′5′H1 Provides a Potential to Improve the Content of Epicatechin and Gallocatechin
Source: Molecules. 2020 Oct 20;25(20):4836. doi: 10.3390/molecules25204836 (PMC7594021; doi:10.3390/molecules25204836)
Supplement: Supplementary file 1 [file molecules-25-04836-s001.zip › Supplementary Data/Supplementary Data 2.xlsx]

## Sheet: Sheet1
Alignment ID	Average Rt(min)	Quant mass	Metabolites	GbF3'5'H1-1	GbF3'5'H1-2	GbF3'5'H1-3	CK-1	CK-2	CK-3
91	12.96	254	1,3-Dihydroxypyridine	0.000319803	0.000306795	0.000325792	0.000273096	0.000301796	0.000297939
165	19.18	117	1,5-Anhydroglucitol	0.00532182	0.00515774	0.021447	0.00154123	0.00178022	0.00129522
223	22.83	217	1-Kestose	0.121851	0.117036	0.138449	0.214173	0.142848	0.142996
218	22.6	349	1-Methyladenosine	0.00151619	0.00156311	0.00132142	0.000698955	0.000423179	0.000614558
57	10.31	227	1-Methylhydantoin	0.00123672	0.00117117	0.000127674	0.00121919	0.00100525	0.000281239
202	21.71	89	1-Monoolein	0.0190094	0.0164558	0.0307694	0.0376601	0.0194953	0.0203507
103	14.02	253	2-Aminophenol	0.00197074	0.00231365	0.00106903	0.000814728	0.00190235	0.000813896
87	12.71	117	2-Deoxyerythritol	0.0227703	0.0212188	0.0135076	0.0259601	0.024706	0.0154742
104	14.08	117	2-Deoxytetronic Acid	0.0157621	0.0152377	0.00592007	0.0118462	0.00826763	0.00654557
178	20.19	261	2-Hydroxyadipic Acid	0.000384514	0.000282295	0.000458787	0.000385464	0.000314379	0.000105059
47	9.69	234	2-Hydroxyhexanoic Acid	0.000788584	0.000749459	0.00119662	0.000828934	0.00080501	0.000757787
147	17.6	275	2-Isopropylmalic Acid	0.000211043	0.000196151	8.6352e-05	0.000400502	0.000334644	0.000376818
114	15.23	234	2-Ketoglucose Dimethylacetal	0.000880276	0.000796708	0.00163439	0.000785197	0.000918987	0.00113989
7	5.67	89	2-Ketoisovaleric Acid	0.00518291	0.00618287	0.00912272	0.008011	0.00877109	0.00742697
424	41.62	219	3,4-Dihydroxycinnamic Acid	0.071388	0.0639843	0.263005	0.161214	0.147703	0.023592
58	10.34	174	3-Aminoisobutyric Acid	0.195017	0.193136	0.15726	0.230622	0.226629	0.199779
230	23.44	224	3-Dehydroshikimic Acid	0.00135301	0.00126575	0.00548118	0.00179974	0.00113224	0.000557842
241	24.19	231	3-Deoxyhexitol	0.0038104	0.00422203	0.00282211	0.0193533	0.0125204	0.0111675
157	18.39	247	3-Hydroxy-3-Methylglutaric Acid	0.00459427	0.00454197	0.00135997	0.00150808	0.00111715	0.00156444
144	17.49	267	3-Hydroxybenzoic Acid	0.000702961	0.000662393	0.000464258	0.000534276	0.000633245	0.000358978
150	17.85	193	3-Phenyllactic Acid	0.0128082	0.0124475	0.0090319	0.0111559	0.0109827	0.0068904
234	23.68	299	3-Phosphoglycerate	0.00173172	0.00133895	0.00283116	0.0110801	0.00627858	0.00806405
452	43.69	361	4',5-Dihydroxy-7-Glucosyloxyflavanone	0.88976	0.780216	0.650135	0.387906	0.257194	0.149071
127	16.51	174	4-Aminobutyric Acid	0.251857	0.244435	0.217014	0.397065	0.335868	0.514846
164	19.07	262	4-Hydroxybenzoate	0.000316587	0.000262937	0.00027436	0.00078533	0.000707874	0.000322376
42	9.16	147	4-Hydroxybutyric Acid	0.0351011	0.034905	0.165146	0.115711	0.116454	0.0175347
278	26.95	293	4-Hydroxycinnamic Acid	0.0330468	0.0363011	0.0167683	0.00983636	0.0144237	0.0100071
105	14.11	179	4-Methylcatechol	0.0180169	0.0173015	0.0189212	0.0159466	0.0158817	0.00537118
141	17.15	174	5-Aminovaleric Acid	0.00331077	0.00348753	0.00108704	0.00116556	0.000931993	0.00110631
138	17.05	232	5-Hydroxynorvaline	5.76896e-05	0.000102889	9.08614e-06	0.00925116	0.0136716	0.00686709
102	14	174	5-Methoxytryptamine	0.130331	0.120725	0.119985	0.144136	0.140986	0.127889
432	42.2	259	5-Methyluridine	0.0730547	0.0696852	0.0319681	0.0412792	0.0394493	0.0291794
219	22.67	217	6-Deoxyglucitol	0.0961123	0.0894555	0.0809695	0.0909024	0.0655036	0.0626787
198	21.45	117	6-Deoxyglucose	0.0211747	0.0206884	0.00927437	0.0133526	0.0116933	0.0272767
209	22.26	229	Aconitic Acid	0.0434168	0.0409139	0.00428156	0.00721705	0.00509714	0.00414627
315	31.18	447	Adenosine-5-Monophosphate	0.00392956	0.00411185	0.00367707	0.00471624	0.00424049	0.00736577
129	16.6	314	Agmatine	9.38592e-06	4.09577e-06	8.65056e-06	0.00109561	0.00139418	0.000209074
25	7.36	116	Alanine	0.0808254	0.0809721	0.0837727	0.154061	0.173411	0.20351
27	7.61	258	Alanine-Alanine	0.332211	0.332831	0.242239	0.273632	0.263653	0.258818
263	25.79	349	Allantoin	0.720695	0.719972	0.110094	0.00138325	0.000423129	0.00134146
137	17.02	348	Alloxanoic Acid	0.000338308	0.000329592	0.000127734	0.000141107	0.000132862	0.000152796
148	17.76	147	Alpha-Ketoglutarate	0.31299	0.308595	0.0473356	0.0817261	0.0722441	0.044455
121	16.12	237	Alpha-Tocopherol	0.000273965	0.000315841	0.00047858	0.000342077	0.000349145	0.000312726
119	15.96	147	Arabitol	0.0687989	0.0649624	0.0516554	0.0297871	0.0284954	0.0193014
409	40.62	284	Arbutin	0.0849319	0.0788239	0.0204181	0.0170555	0.0147067	0.00626009
177	20.16	116	Asparagine	0.0784039	0.0157507	0.000209048	0.00128432	0.000346936	0.000539934
100	13.92	160	Aspartate	0.0968204	0.0957675	0.0511339	0.0487487	0.0460633	0.028699
53	10.1	179	Benzoic Acid	0.0366659	0.0368267	0.0344848	0.0115955	0.0129187	0.00501027
10	6.01	248	Beta-Alanine	0.000692323	0.000657545	0.000651122	0.000754922	0.000741993	0.000845215
242	24.23	160	Beta-Gentiobiose	0.0147353	0.0140047	0.0399355	0.0137287	0.00882581	0.00842963
190	21.09	154	Biphenyl	0.0363316	0.0586644	0.0766125	0.0668338	0.112273	0.0546599
109	14.79	229	Capric Acid	0.00282042	0.00273278	0.00266482	0.00301726	0.00295566	0.00281535
59	10.38	201	Caprylic Acid	0.00161207	0.00149374	0.0019989	0.00152865	0.00143965	0.00212179
1	5.2	138	Carinitine	0.000309603	0.000298845	0.000333498	0.000534853	0.000430534	0.000492283
244	24.39	288	Catechin	0.000263208	0.000178884	0.00157174	0.0018147	0.00133474	0.00162274
74	11.41	254	Catechol	0.170456	0.174247	0.272456	0.0311745	0.0318613	0.006372
413	40.94	361	Cellobiose	0.0766596	0.072908	0.0284071	0.0410485	0.0376586	0.032212
211	22.37	359	Chenodeoxycholic Acid	0.00183843	0.00157126	0.00279387	0.00381209	0.002378	0.00368094
252	24.97	262	Chlorogenic Acid	0.00261139	0.00209207	0.00268558	0.00370127	0.00213514	0.00225766
324	31.85	146	Cholesterol	0.00234205	0.00285524	0.00391437	0.0062581	0.00494913	0.00359495
347	34.87	105	Cholic Acid	0.0356466	0.0379786	0.0261403	0.0219997	0.0242477	0.0163668
112	15	247	Citramalic Acid	0.00173139	0.00165262	0.00122307	0.000919606	0.000989635	0.0013114
238	23.96	147	Citric Acid	8.27808	7.9706	1.88739	2.97454	1.9162	1.51501
206	22.06	302	Citrulline	0.00100756	0.000995009	0.00273304	0.0022381	0.0016532	0.00131984
309	30.33	217	Conduritol-Beta-Expoxide	25.3199	23.8907	20.7251	24.1906	21.5213	27.2945
451	43.66	384	Coniferin	0.0616202	2.546e-05	0.013357	0.00786065	0.00629932	0.00605445
185	20.82	255	D6 Cholesterol	0.000420641	0.000329718	5.7344e-05	3.6463e-05	9.34144e-06	0.000117641
245	24.52	157	Dehydroascorbic Acid	0.0460783	0.0403558	0.041556	0.0520922	0.0299623	0.032839
168	19.59	245	Digalacturonic Acid	0.00923695	0.0090572	0.00393946	0.00499213	0.0043623	0.00578225
97	13.58	103	Diglycerol	0.00975808	0.00960634	0.00723327	0.00374423	0.00363765	0.00358363
204	21.83	355	Epicatechin	0.0462404	0.044318	0.0624098	0.0320093	0.0224089	0.0141467
492	46.31	193	Epigallocatechin	0.0490722	0.034943	0.0300656	0.0294504	0.0272366	0.0277192
201	21.69	159	Ergosterol	0.00179779	0.00229993	0.0062479	0.00645792	0.00488781	0.00342451
21	6.72	221	Erythronic Acid Lactone	0.00412396	0.00422455	0.00314375	0.00315816	0.00350386	0.00303129
107	14.58	205	Erythrose	0.0011905	0.00111797	0.00656375	0.00061884	0.000610823	0.00053114
256	25.3	103	Fructose	23.5629	22.2598	23.5246	38.8227	23.0357	21.2297
274	26.77	244	Fructose-1-Phosphate	0.0174035	0.0152462	0.0203118	0.0269478	0.0243705	0.0151741
362	36.43	316	Fructose-6-Phosphate	0.00615576	0.00672267	0.0190999	0.00186267	0.00197247	0.00164317
79	12.21	245	Fumaric Acid	0.150112	0.142773	0.11538	0.0342696	0.0347738	0.0460239
275	26.82	204	Galactinol	0.225978	0.213643	0.215017	1.93925	1.73844	4.67869
196	21.41	217	Galactitol	0.0247545	0.0243755	0.0102143	0.0132366	0.011631	0.0752404
290	28.15	292	Galactonic Acid	0.188803	0.173891	0.106111	0.0836248	0.0804254	0.0566703
83	12.37	275	Galacturonic Acid	0.00017408	0.000178012	0.000293101	0.000326243	0.000373919	0.000368384
377	38.03	204	Gallocatechin	0.173916	0.166869	0.137407	0.0600525	0.0535039	0.0847178
174	20	258	Glucoheptulose	0.000494321	0.000465238	0.000158228	0.00137981	0.00110763	0.000470811
285	27.38	333	Gluconic Acid	0.0285991	0.0282883	0.0166307	0.024082	0.0229905	0.0229505
158	18.68	129	Gluconic Acid Lactone	0.0132574	0.0129396	0.00733669	0.0113905	0.00995441	0.0118065
64	10.7	153	Glucosamine	0.000257864	0.000261303	0.000253395	0.000164906	0.000195366	0.000184583
262	25.69	205	Glucose	1.01277	0.941664	0.230357	0.24506	0.150031	0.375903
349	34.99	387	Glucose-6-Phosphate	0.017882	0.0179671	0.0336577	0.113358	0.0956254	0.0858551
130	16.64	174	Glutamate	0.0829184	0.118928	0.0466425	0.0341641	0.0499663	0.0231458
95	13.51	234	Glutaric Acid	0.000235661	0.000216889	0.00010477	0.00023127	0.000265886	0.000112958
3	5.34	221	Glyceric Acid	0.0130208	0.0128838	0.0148511	0.0164603	0.0161024	0.015411
61	10.49	205	Glycerol	0.0756282	0.0763782	0.0730926	0.106837	0.112055	0.101627
216	22.54	299	Glycerol-Alpha-Phosphate	0.00671416	0.00806742	0.0107217	0.0380047	0.0259789	0.0257114
70	11.16	174	Glycine	0.0211257	0.0211336	0.056712	0.0448409	0.0452857	0.0348705
23	6.9	177	Glycolic Acid	0.00104262	0.00110841	0.00176207	0.00121597	0.00118236	0.00139365
276	26.86	174	Glycyl Tyrosine	0.00761638	0.00768803	0.0136583	0.0201492	0.0166984	0.0211843
135	16.85	245	Guanosine	0.0028752	0.00283211	0.00259491	0.00286312	0.00266591	0.00261175
20	6.62	85	Hexadecane	0.0014695	0.00169025	0.00156563	0.00157595	0.00194226	0.0015213
189	21.06	290	Hexadecylglycerol	0.000201324	0.000186313	0.00258391	0.000160724	0.000176676	0.000159957
294	28.44	333	Hexaric Acid	0.967107	0.919344	1.19528	1.9165	1.79099	1.45716
386	38.9	219	Hexose-6-Phosphate	0.0785593	0.0655684	0.370823	0.149279	0.120262	0.0623959
191	21.1	154	Histidine	0.0364772	0.0591134	0.0791325	0.067233	0.112304	0.0562737
98	13.72	104	Hydrocinnamic Acid	0.00422857	0.00407673	0.00140885	0.0037545	0.00368353	0.00288682
93	13.3	239	Hydroquinone	0.000799094	0.000831358	0.000735272	0.000674961	0.00106515	0.000806881
26	7.57	249	Hydroxylamine	0.0014604	0.00163853	0.00169063	0.00222762	0.00219079	0.00198899
326	32.07	274	Inosine-5'-Monophosphate	0.0034233	0.00315586	0.00309701	0.00548888	0.00389208	0.00299376
364	36.6	318	Inositol-4-Monophosphate	0.0559561	0.0567504	0.0965984	0.229951	0.198872	0.162894
383	38.53	361	Inulotriose	35.2926	34.9336	30.4547	37.5867	28.7598	19.4375
443	43.35	307	Isochlorogenic Acid	0.245612	0.234598	1.39247	0.23309	0.202815	0.0687363
239	24.04	245	Isocitric Acid	0.0727979	0.0675091	0.00715976	0.00730154	0.00482256	0.0040799
205	21.89	147	Isohexonic Acid	0.119711	0.115898	0.142831	0.375009	0.247463	0.361456
66	10.9	158	Isoleucine	0.011491	0.0125261	0.00873906	0.000358261	0.00823224	0.00985046
39	8.82	97	Isolinoleic Acid	0.000588456	0.00099068	0.000646867	0.000778846	0.00184523	0.000547538
220	22.73	160	Isomaltose	0.00767519	0.00693879	0.00349565	0.0193474	0.0127268	0.0105518
134	16.84	147	Isothreonic Acid	0.0322183	0.0309711	0.0352483	0.0199598	0.0174667	0.0288422
181	20.62	158	Kynurenic Acid	0.000570167	0.000559332	0.000266555	0.000598479	0.000570588	0.00035403
18	6.6	117	Lactic Acid	0.0130936	0.0133388	0.0102689	0.0143536	0.0151919	0.0103465
182	20.69	159	Lactobionic Acid	0.000581217	0.000487904	0.000535144	0.000638131	0.000451103	0.000488165
297	28.78	393	Lanosterol	0.00552439	0.00497863	0.00791477	0.0087922	0.00775288	0.00924464
171	19.78	257	Lauric Acid	0.00143681	0.00141309	0.000967739	0.00132455	0.00127581	0.00119851
99	13.78	174	Lysine	0.00777085	0.00712453	0.00675048	0.00863135	0.00834526	0.007475
369	36.88	159	Lysopalmitoyl Monogalactosylglycerol	0.0127168	0.0132323	0.00889084	0.0147527	0.011301	0.0122331
116	15.54	147	Malate	5.20435	4.88451	2.89221	1.98403	1.89848	2.61214
308	30.31	89	Maltotriitol	0.101292	0.101415	0.121328	0.133509	0.1366	0.12189
299	29.06	204	Maltotriose	3.32288	3.92105	5.32206	3.47965	4.10375	2.63077
236	23.82	117	Mannonic Acid	0.0394861	0.0379835	0.0247504	0.0619143	0.0341075	0.0315049
325	32.06	315	Mannose-6-Phosphate	0.00178492	0.001544	0.00963425	0.00948796	0.00588389	0.00944945
284	27.3	217	Melezitose	0.989067	0.930982	0.446239	0.552796	0.37217	0.497082
36	8.67	241	Methanolphosphate	0.12056	0.122886	0.109747	0.147938	0.153598	0.12137
5	5.44	155	Metharbital	0.000964996	0.000881295	0.000912299	0.000977373	0.000858594	0.000902072
122	16.23	176	Methionine	0.000106768	0.000145156	8.21864e-05	0.000468755	0.00141623	0.00234646
89	12.81	213	Methyltetrahydrophenanthrenone	0.000716056	0.00066953	0.00069204	0.000625542	0.000695001	0.000649762
208	22.2	292	Mucic Acid	0.0258934	0.0250858	0.00993986	0.0245041	0.0164848	0.0138042
295	28.57	305	Myo-Inositol	0.0367542	0.0343146	0.0147201	0.0238077	0.0216495	0.0227945
163	19.07	229	Myristyl Myristate	0.000898885	0.000826442	7.11857e-05	0.00125237	0.00130918	0.00061958
229	23.33	392	N-Acetyl-5-Hydroxytryptamine	0.00785156	0.00795981	0.0136788	0.0092033	0.00358805	0.00648762
260	25.6	319	N-Acetyl-D-Hexosamine	0.226388	0.479179	0.247632	0.15828	0.105934	0.14096
118	15.86	174	N-Acetylputrescine	0.120457	0.134484	0.137365	0.166025	0.164703	0.143797
88	12.75	160	N-Carbamoylaspartate	0.00151306	0.00124812	0.000718419	0.00358162	0.00342643	0.00102845
136	16.96	186	Nicotianamine	0.000767655	0.000726853	0.000150354	0.000867936	0.000886962	0.000702268
71	11.18	180	Nicotinic Acid	0.00314749	0.00342236	0.00197776	0.00154631	0.00241059	0.00193918
30	7.9	188	N-Methylalanine	0.000275646	0.000291905	0.000220445	0.000255285	0.000243876	0.000239103
56	10.28	98	N-Methylglutamic Acid	0.000362486	0.000350549	0.000447925	0.000423061	0.000363402	0.000247716
43	9.31	201	Octanal	0.000254044	0.000294709	0.000366937	0.000321831	0.000334249	0.000364495
22	6.85	225	Octanol	0.000830478	0.000790425	0.000811586	0.000842096	0.000852137	0.000898837
207	22.17	174	Ornithine	0.00607262	0.0109041	0.0131083	0.492919	0.629058	0.0109078
14	6.27	152	O-Toluic Acid	0.0539597	0.0543097	0.0632057	0.0507369	0.0528654	0.0575757
29	7.88	147	Oxamic Acid	0.0210906	0.0252402	0.0243608	0.0484179	0.0500872	0.0297636
123	16.28	156	Oxoproline	0.078384	0.0822638	0.0696946	0.666817	0.798191	0.822479
316	31.24	319	Palatinitol	0.60387	0.582173	0.131106	0.0897641	0.0876534	0.726225
303	29.52	313	Palmitic Acid	0.0276779	0.0332854	0.0313435	0.0279938	0.0441771	0.0224338
84	12.47	215	Pelargonic Acid	0.000503265	0.000523108	0.000510292	0.000611183	0.000613321	0.000507834
24	7.28	151	Phenol	0.00351151	0.00410097	0.00341081	0.00305157	0.00361088	0.00220502
0	5.16	91	Phenylacetamide	0.000932465	0.00107455	0.00109419	0.000651098	0.00111955	0.000881285
139	17.07	120	Phenylalanine	0.0127587	0.0146402	0.0076776	0.00398609	0.00613469	0.00385908
367	36.77	299	Phosphohexonic Acid	0.00287724	0.00342481	0.00633965	0.00992158	0.00755063	0.0124972
323	31.78	179	P-Hydroxylphenyllactic Acid	0.0489972	0.0466295	0.0162116	0.0482595	0.039731	0.0087174
77	11.8	262	Phytol	0.000315455	0.000325757	0.000555632	0.000424051	0.00039931	0.000591643
283	27.24	204	Phytosphingosine	0.584437	0.571898	0.223139	0.0718081	0.0608107	0.130129
222	22.8	422	Piceatannol	0.00129831	0.00125567	0.00108864	0.00438217	0.00306355	0.00209948
32	8.22	156	Pipecolic Acid	0.0110747	0.000386002	0.00105844	0.000636295	0.00115217	0.00111753
68	11	142	Proline	0.00237129	0.00375242	0.00433972	6.43755e-05	0.00364765	0.00621814
72	11.3	174	Putrescine	0.00592314	0.00602678	0.00860583	0.0112507	0.0115497	0.00742829
15	6.46	174	Pyruvic Acid	0.051097	0.0521422	0.0403425	0.0367938	0.0378931	0.0470015
250	24.89	345	Quinic Acid	3.41486	3.33693	3.63724	3.22263	2.15951	1.61155
459	44.11	437	Raffinose	0.00370152	0.00226991	0.00214919	0.00232165	0.00218925	0.00360172
379	38.11	446	Resveratrol	0.00398543	0.00406421	0.00328758	0.0284555	0.0238437	0.0393465
225	22.95	147	Ribonic Acid	0.376684	0.36765	0.277978	0.0223275	0.0145533	0.0179433
170	19.77	103	Ribose	0.0568964	0.0553046	0.024085	0.0242413	0.0217347	0.0147748
52	9.92	318	Ribose-5-Phosphate	0.000890865	0.000894279	0.00078792	0.000826553	0.000822337	0.000716273
231	23.47	117	Saccharic Acid	0.10175	0.100508	0.0574686	0.0516228	0.0334071	0.0221384
180	20.47	234	Scopoletin	0.000283907	0.000312806	0.000528761	0.000204407	0.000217064	0.000289626
82	12.36	204	Serine	0.000152559	0.00130533	0.00187456	0.00931316	0.0574208	0.0351903
249	24.75	174	Serotonin	0.0366529	0.0399701	0.0464805	0.0863621	0.0952043	0.0392462
237	23.84	204	Shikimic Acid	0.603755	0.586409	0.31114	0.684289	0.446932	0.243727
184	20.79	103	Sophorose	0.0133776	0.0131561	0.00881553	0.0196705	0.0176283	0.014638
339	33.72	341	Stearic Acid	0.00795401	0.0115485	0.00997337	0.0112812	0.0174336	0.00532424
366	36.73	97	Stigmasterol	0.00918228	0.00916978	0.90112	0.00252067	0.00150591	0.00112251
73	11.39	147	Succinic Acid	0.113234	0.1137	0.0691189	0.068007	0.0693961	0.0493611
258	25.54	103	Tagatose	17.6693	16.7005	17.5497	28.5157	17.1264	15.9775
166	19.3	292	Tartaric Acid	0.00935127	0.00924294	0.00111914	0.000480197	0.000435447	0.000599503
62	10.63	85	Tetracosane	0.00136242	0.00134384	0.00153322	0.00141887	0.00129522	0.00137551
67	10.94	117	Threonine	0.00883477	0.00955199	0.00375955	0.00591692	0.00465149	0.00368316
85	12.5	255	Thymine	0.000248484	0.00022583	0.000243028	0.000364482	0.00032697	0.000307864
255	25.12	174	Tranexamic Acid	0.00208843	0.00281966	0.0092919	0.0329793	0.0120361	0.00859179
333	32.97	342	Trehalose-6-Phosphate	0.00265963	0.00225741	0.00260897	0.00496639	0.00334977	0.00258152
332	32.79	204	Trisaccharide	0.0785084	0.0800147	0.271584	0.0706514	0.0535982	0.129621
149	17.81	306	Tyrosine	0.00669259	0.00671319	0.00107165	0.0034476	0.00289178	0.00436116
80	12.3	213	Udp-Glucuronic Acid	0.000362328	0.000334873	0.000400294	0.00045529	0.00038988	0.000398777
78	11.89	241	Uracil	0.000592636	0.000913296	0.001931	0.000503689	0.00114047	0.000492358
54	10.12	147	Urea	0.0029723	0.00441702	0.00320341	0.00143529	0.0603556	0.0279952
372	37.25	259	Uridine	0.00863928	0.00832169	0.00647248	0.0266717	0.018676	0.019593
44	9.35	144	Valine	0.0211184	0.0243561	0.0191814	0.000510875	0.0237031	0.0246421
217	22.58	297	Vanillic Acid	0.00290701	0.0027914	0.00103942	0.00215043	0.00190625	0.00132655
418	41.38	406	Xanthurenic Acid	0.0132316	0.0120633	0.0414134	0.0593137	0.053242	0.0162822
221	22.75	292	Xylonic Acid	0.0114631	0.0112627	0.00805266	0.00663629	0.0045506	0.00517832
115	15.24	89	Xylulose	0.00310793	0.00302784	0.00518985	0.00319255	0.00372638	0.00374107
Alignment ID: Metabolite number; Average Rt (min): Average remain time (min); Metabolites: Metabolite names.
There is no unit for the expression value of the peak area of metabolites after internal standard normalization in the study. Internal standard normalization refers to the internal standard normalization of metabolites according to the retention time intervals according to the internal standard response intensities of internal standards at different retention times. Each peak signal intensity is …
The metabolite contents of leaves from three different CK Populus lines and three transgenic Populus lines (L1, L4, and L6) were determined under the same growth conditions. Notably, three transgenic clones of each transgenic line were collected by a mixed sampling method.
GbF3'5'H1-1: L4; GbF3'5'H1-2: L1; GbF3'5'H1-3: L6.
